# Supplementary material for: Three new species of Dacryobolus (Polyporales, Basidiomycota) from southern China
Source: MycoKeys. 2026 Jun 2;133:195–207. doi: 10.3897/mycokeys.133.188064 (PMC13250617; doi:10.3897/mycokeys.133.188064)
Supplement: XML Treatment for Dacryobolus caesius [file mycokeys.133.188064-treatment1.xml]

<!DOCTYPE tp:taxon-treatment
  PUBLIC "-//TaxonX//DTD Taxonomic Treatment Publishing DTD v0 20100105//EN" "tax-treatment-NSO.dtd">
<tp:taxon-treatment xmlns:tp="http://www.plazi.org/taxpub"><tp:treatment-meta><kwd-group><label>Taxon classification</label><kwd>
                <named-content content-type="kingdom">Fungi</named-content>
              </kwd><kwd>
                <named-content content-type="order">Polyporales</named-content>
              </kwd><kwd>
                <named-content content-type="family">Dacryobolaceae</named-content>
              </kwd></kwd-group><mixed-citation publication-type="journal"><person-group><name><surname>Zhu</surname><given-names>Qi-Zhi</given-names></name><name><surname>Ye</surname><given-names>Jing</given-names></name><name><surname>Huang</surname><given-names>Man-Rong</given-names></name><name><surname>He</surname><given-names>Shuang-Hui</given-names></name><name><surname>Yuan</surname><given-names>Yuan</given-names></name></person-group><article-title>Three new species of <italic><tp:taxon-name><tp:taxon-name-part taxon-name-part-type="genus" reg="Dacryobolus">Dacryobolus</tp:taxon-name-part></tp:taxon-name></italic> (<italic><tp:taxon-name><tp:taxon-name-part taxon-name-part-type="order" reg="Polyporales">Polyporales</tp:taxon-name-part></tp:taxon-name></italic>, <italic><tp:taxon-name><tp:taxon-name-part taxon-name-part-type="phylum" reg="Basidiomycota">Basidiomycota</tp:taxon-name-part></tp:taxon-name></italic>) from southern China</article-title><source>MycoKeys</source><day>02</day><month>06</month><year>2026</year><volume>133</volume><fpage>195</fpage><lpage>207</lpage><pub-id pub-id-type="doi">10.3897/mycokeys.133.188064</pub-id></mixed-citation></tp:treatment-meta><tp:nomenclature><tp:taxon-name><object-id xmlns:xlink="http://www.w3.org/1999/xlink" content-type="arpha" xlink:type="simple">DF6CBC3B-AF39-5836-8DF2-B34499F8FCE5</object-id>
                    		<tp:taxon-name-part taxon-name-part-type="genus" reg="Dacryobolus">Dacryobolus</tp:taxon-name-part> <tp:taxon-name-part taxon-name-part-type="species" reg="caesius">caesius</tp:taxon-name-part>
                    	
                    		<object-id xmlns:xlink="http://www.w3.org/1999/xlink" content-type="mycobank" xlink:type="simple">862346</object-id>
                    	</tp:taxon-name><tp:taxon-authority>Q.Z. Zhu, Yuan Yuan &amp; S.H. He</tp:taxon-authority><tp:taxon-status xmlns:xlink="http://www.w3.org/1999/xlink" xlink:type="simple">sp. nov.</tp:taxon-status><xref ref-type="fig" rid="F2">Fig. 2</xref></tp:nomenclature><tp:treatment-sec sec-type="Type"><title>Type.</title><p>China • Sichuan Province, Yanyuan County, Lugu Lake Scenic Area, on fallen branches of <italic><tp:taxon-name><tp:taxon-name-part taxon-name-part-type="genus" reg="Pinus">Pinus</tp:taxon-name-part> <tp:taxon-name-part taxon-name-part-type="species" reg="yunnanensis">yunnanensis</tp:taxon-name-part></tp:taxon-name></italic>, 21 Jul 2024, Yuan Yuan, Yuan 1546 (<named-content xmlns:xlink="http://www.w3.org/1999/xlink" content-type="dwc:institutional_code" xlink:title="Beijing Forestry University" xlink:href="https://scientific-collections.gbif.org/institution/b0f02bea-c4c9-489a-a8ff-40048cf99952" xlink:type="simple">BJFC</named-content> 053959, holotype).</p><fig id="F2" position="float" orientation="portrait"><object-id xmlns:xlink="http://www.w3.org/1999/xlink" content-type="doi" xlink:type="simple">10.3897/mycokeys.133.188064.figure2</object-id><object-id xmlns:xlink="http://www.w3.org/1999/xlink" content-type="arpha" xlink:type="simple">909F29C6-C088-5139-A0D7-779C92FE8FCC</object-id><label>Figure 2.</label><caption><p><italic><tp:taxon-name><tp:taxon-name-part taxon-name-part-type="genus" reg="Dacryobolus">Dacryobolus</tp:taxon-name-part> <tp:taxon-name-part taxon-name-part-type="species" reg="caesius">caesius</tp:taxon-name-part></tp:taxon-name></italic> (from Yuan 1546, the holotype). <bold>a</bold>. Basidiomes; <bold>b</bold>. Basidiospores; <bold>c</bold>. Basidia; <bold>d</bold>. Hyphae from aculei; <bold>e</bold>. Hyphae from subiculum. Scale bars: 1 cm (<bold>a</bold>); 5 µm (<bold>b</bold>); 10 µm (<bold>c–e</bold>).</p></caption><graphic xmlns:xlink="http://www.w3.org/1999/xlink" xlink:href="mycokeys-133-195-g002.jpg" id="oo_1666569.jpg" position="float" orientation="portrait" xlink:type="simple"><uri content-type="original_file" xlink:type="simple">https://binary.pensoft.net/fig/1666569</uri></graphic></fig></tp:treatment-sec><tp:treatment-sec sec-type="Etymology"><title>Etymology.</title><p>Refers to the bluish-gray basidiomes when fresh.</p></tp:treatment-sec><tp:treatment-sec sec-type="Fruiting body"><title>Fruiting body.</title><p>Basidiomes annual, resupinate, effused, closely adnate to the substrate, slightly ceraceous when fresh, becoming coriaceous to horny after dry, forming irregular patches or narrow strips extending along the longitudinal axis of the wood, confluent up to 7 cm long, 1 cm wide. Hymenophore odontoid, grayish white, pale bluish white to light gray when fresh, slightly glossy when moist, becoming grayish white to pale grayish yellow when dry, unchanged in <abbrev xmlns:xlink="http://www.w3.org/1999/xlink" xlink:title="potassium hydroxide" xlink:type="simple">KOH</abbrev>, not cracked; aculei conical to cylindrical, unbranched, solitary, rather uniform under the naked eyes, 2–3 per mm, up to 0.5 mm long, 0.4 mm wide at base; margin thinning out, determined, closely adnate, indistinct, concolorous with hymenophore surface.</p></tp:treatment-sec><tp:treatment-sec sec-type="Microscopic structures"><title>Microscopic structures.</title><p>Subiculum thin and tightly adnate to the substrate. Hyphal system monomitic; generative hyphae with clamp connections and secondary simple septa, <abbrev xmlns:xlink="http://www.w3.org/1999/xlink" xlink:title="neither amyloid nor dextrinoid" xlink:type="simple">IKI–</abbrev>, <abbrev xmlns:xlink="http://www.w3.org/1999/xlink" xlink:title="acyanophilous" xlink:type="simple">CB–</abbrev>; subicular hyphae colorless, slightly thick- to thick-walled, smooth, moderately branched, interwoven, 3.5–5 μm in diam., occasionally with short tubular lateral branches perpendicular to the main hyphae; tramal hyphae colorless, thin- to slightly thick-walled, smooth, occasionally branched, 1.5–4.5 μm in diam., more or less parallel arranged. Cystidia absent. Basidia narrowly clavate, colorless, thin-walled, smooth, with a basal clamp connection and four sterigmata, 27–35 × 3–3.5 μm; basidioles similar in shape but slightly smaller. Basidiospores allantoid, colorless, thin-walled, smooth, <abbrev xmlns:xlink="http://www.w3.org/1999/xlink" xlink:title="neither amyloid nor dextrinoid" xlink:type="simple">IKI–</abbrev>, <abbrev xmlns:xlink="http://www.w3.org/1999/xlink" xlink:title="acyanophilous" xlink:type="simple">CB–</abbrev>, 5.5–7 × 1–1.5 μm; <italic>L</italic> = 6 μm, <italic>W</italic> = 1.14 μm, <italic>Q</italic> = 5.26 (<italic>n</italic> = 30/1).</p></tp:treatment-sec><tp:treatment-sec sec-type="Notes"><title>Notes.</title><p><italic><tp:taxon-name><tp:taxon-name-part taxon-name-part-type="genus" reg="Dacryobolus">Dacryobolus</tp:taxon-name-part> <tp:taxon-name-part taxon-name-part-type="species" reg="caesius">caesius</tp:taxon-name-part></tp:taxon-name></italic> is characterized by resupinate, odontoid, bluish-gray basidiomes with short, evenly distributed aculei, a monomitic hyphal system with clamped generative hyphae, the absence of cystidia, relatively long, narrow, allantoid basidiospores, and a habitat on <italic><tp:taxon-name><tp:taxon-name-part taxon-name-part-type="genus" reg="Pinus">Pinus</tp:taxon-name-part> <tp:taxon-name-part taxon-name-part-type="species" reg="yunnanensis">yunnanensis</tp:taxon-name-part></tp:taxon-name></italic>. In the phylogenetic tree, <italic><tp:taxon-name><tp:taxon-name-part taxon-name-part-type="genus" reg="Dacryobolus">D.</tp:taxon-name-part> <tp:taxon-name-part taxon-name-part-type="species" reg="caesius">caesius</tp:taxon-name-part></tp:taxon-name></italic> was nested within the <italic><tp:taxon-name><tp:taxon-name-part taxon-name-part-type="genus" reg="Dacryobolus">D.</tp:taxon-name-part> <tp:taxon-name-part taxon-name-part-type="species" reg="sudans">sudans</tp:taxon-name-part></tp:taxon-name></italic> subclade, which included three known species with odontoid hymenophores: <italic><tp:taxon-name><tp:taxon-name-part taxon-name-part-type="genus" reg="Dacryobolus">D.</tp:taxon-name-part> <tp:taxon-name-part taxon-name-part-type="species" reg="sudans">sudans</tp:taxon-name-part></tp:taxon-name></italic>, <italic><tp:taxon-name><tp:taxon-name-part taxon-name-part-type="genus" reg="Dacryobolus">D.</tp:taxon-name-part> <tp:taxon-name-part taxon-name-part-type="species" reg="gracilis">gracilis</tp:taxon-name-part></tp:taxon-name></italic> H.S. Yuan, and <italic><tp:taxon-name><tp:taxon-name-part taxon-name-part-type="genus" reg="Dacryobolus">D.</tp:taxon-name-part> <tp:taxon-name-part taxon-name-part-type="species" reg="montanus">montanus</tp:taxon-name-part></tp:taxon-name></italic> X.Z. Wan &amp; H.S. Yuan (Fig. <xref ref-type="fig" rid="F1">1</xref>). Morphologically, <italic><tp:taxon-name><tp:taxon-name-part taxon-name-part-type="genus" reg="Dacryobolus">D.</tp:taxon-name-part> <tp:taxon-name-part taxon-name-part-type="species" reg="sudans">sudans</tp:taxon-name-part></tp:taxon-name></italic> and <italic><tp:taxon-name><tp:taxon-name-part taxon-name-part-type="genus" reg="Dacryobolus">D.</tp:taxon-name-part> <tp:taxon-name-part taxon-name-part-type="species" reg="gracilis">gracilis</tp:taxon-name-part></tp:taxon-name></italic> differ from <italic><tp:taxon-name><tp:taxon-name-part taxon-name-part-type="genus" reg="Dacryobolus">D.</tp:taxon-name-part> <tp:taxon-name-part taxon-name-part-type="species" reg="caesius">caesius</tp:taxon-name-part></tp:taxon-name></italic> by the presence of cystidia, whereas <italic><tp:taxon-name><tp:taxon-name-part taxon-name-part-type="genus" reg="Dacryobolus">D.</tp:taxon-name-part> <tp:taxon-name-part taxon-name-part-type="species" reg="montanus">montanus</tp:taxon-name-part></tp:taxon-name></italic> differs in having longer aculei (up to 1.5 mm) and growing on angiosperm trees (<xref ref-type="bibr" rid="B21">Yuan et al. 2016</xref>).</p></tp:treatment-sec><tp:treatment-sec><!--Section generated to contain objects referenced in tp:taxon-treatment.--><fig id="F1" position="float" orientation="portrait"><object-id xmlns:xlink="http://www.w3.org/1999/xlink" content-type="doi" xlink:type="simple">10.3897/mycokeys.133.188064.figure1</object-id><object-id xmlns:xlink="http://www.w3.org/1999/xlink" content-type="arpha" xlink:type="simple">D9ADED8D-EF05-5F5C-BA5A-DAE2A4A010FA</object-id><label>Figure 1.</label><caption><p>Phylogenetic tree obtained from maximum likelihood analyses of the combined ITS and nrLSU sequences of <italic><tp:taxon-name><tp:taxon-name-part taxon-name-part-type="family" reg="Dacryobolaceae">Dacryobolaceae</tp:taxon-name-part></tp:taxon-name></italic>. Branches are labeled with parsimony bootstrap values (≥ 50%, first), Bayesian posterior probabilities (≥ 0.95, second), and likelihood bootstrap values (≥ 50%, third). New species are set in bold.</p></caption><graphic xmlns:xlink="http://www.w3.org/1999/xlink" xlink:href="mycokeys-133-195-g001.jpg" id="oo_1666564.jpg" position="float" orientation="portrait" xlink:type="simple"><uri content-type="original_file" xlink:type="simple">https://binary.pensoft.net/fig/1666564</uri></graphic></fig></tp:treatment-sec><ref-list><ref id="B21"><mixed-citation xmlns:xlink="http://www.w3.org/1999/xlink" xlink:type="simple">Yuan HS, Kan YH, Wan XZ (2016) Molecular phylogenetic identification of two new brown-rot corticioid fungi in <italic><tp:taxon-name><tp:taxon-name-part taxon-name-part-type="genus">Dacryobolus</tp:taxon-name-part></tp:taxon-name></italic> from southwestern China. Phytotaxa 265(2): 101–111. <ext-link xlink:href="10.11646/phytotaxa.265.2.1" ext-link-type="doi" xlink:type="simple">https://doi.org/10.11646/phytotaxa.265.2.1</ext-link></mixed-citation></ref></ref-list></tp:taxon-treatment>
