# Supplementary material for: Three new species of Dacryobolus (Polyporales, Basidiomycota) from southern China
Source: MycoKeys. 2026 Jun 2;133:195–207. doi: 10.3897/mycokeys.133.188064 (PMC13250617; doi:10.3897/mycokeys.133.188064)
Supplement: XML Treatment for Dacryobolus odontoides [file mycokeys.133.188064-treatment2.xml]

<!DOCTYPE tp:taxon-treatment
  PUBLIC "-//TaxonX//DTD Taxonomic Treatment Publishing DTD v0 20100105//EN" "tax-treatment-NSO.dtd">
<tp:taxon-treatment xmlns:tp="http://www.plazi.org/taxpub"><tp:treatment-meta><kwd-group><label>Taxon classification</label><kwd>
                <named-content content-type="kingdom">Fungi</named-content>
              </kwd><kwd>
                <named-content content-type="order">Polyporales</named-content>
              </kwd><kwd>
                <named-content content-type="family">Dacryobolaceae</named-content>
              </kwd></kwd-group><mixed-citation publication-type="journal"><person-group><name><surname>Zhu</surname><given-names>Qi-Zhi</given-names></name><name><surname>Ye</surname><given-names>Jing</given-names></name><name><surname>Huang</surname><given-names>Man-Rong</given-names></name><name><surname>He</surname><given-names>Shuang-Hui</given-names></name><name><surname>Yuan</surname><given-names>Yuan</given-names></name></person-group><article-title>Three new species of <italic><tp:taxon-name><tp:taxon-name-part taxon-name-part-type="genus" reg="Dacryobolus">Dacryobolus</tp:taxon-name-part></tp:taxon-name></italic> (<italic><tp:taxon-name><tp:taxon-name-part taxon-name-part-type="order" reg="Polyporales">Polyporales</tp:taxon-name-part></tp:taxon-name></italic>, <italic><tp:taxon-name><tp:taxon-name-part taxon-name-part-type="phylum" reg="Basidiomycota">Basidiomycota</tp:taxon-name-part></tp:taxon-name></italic>) from southern China</article-title><source>MycoKeys</source><day>02</day><month>06</month><year>2026</year><volume>133</volume><fpage>195</fpage><lpage>207</lpage><pub-id pub-id-type="doi">10.3897/mycokeys.133.188064</pub-id></mixed-citation></tp:treatment-meta><tp:nomenclature><tp:taxon-name><object-id xmlns:xlink="http://www.w3.org/1999/xlink" content-type="arpha" xlink:type="simple">F7A57448-F408-576E-8670-F161262B22BC</object-id>
                    		<tp:taxon-name-part taxon-name-part-type="genus" reg="Dacryobolus">Dacryobolus</tp:taxon-name-part> <tp:taxon-name-part taxon-name-part-type="species" reg="odontoides">odontoides</tp:taxon-name-part>
                    	
                    		<object-id xmlns:xlink="http://www.w3.org/1999/xlink" content-type="mycobank" xlink:type="simple">862347</object-id>
                    	</tp:taxon-name><tp:taxon-authority>Q.Z. Zhu, Yuan Yuan &amp; S.H. He</tp:taxon-authority><tp:taxon-status xmlns:xlink="http://www.w3.org/1999/xlink" xlink:type="simple">sp. nov.</tp:taxon-status><xref ref-type="fig" rid="F3">Fig. 3</xref></tp:nomenclature><tp:treatment-sec sec-type="Type"><title>Type.</title><p>China • Yunnan Province, Lijiang County, Xiangshan Park, on decayed branches of <italic><tp:taxon-name><tp:taxon-name-part taxon-name-part-type="genus" reg="Pinus">Pinus</tp:taxon-name-part> <tp:taxon-name-part taxon-name-part-type="species" reg="yunnanensis">yunnanensis</tp:taxon-name-part></tp:taxon-name></italic>, 20 Jul 2024, Yuan Yuan, Yuan 1490 (<named-content xmlns:xlink="http://www.w3.org/1999/xlink" content-type="dwc:institutional_code" xlink:title="Beijing Forestry University" xlink:href="https://scientific-collections.gbif.org/institution/b0f02bea-c4c9-489a-a8ff-40048cf99952" xlink:type="simple">BJFC</named-content> 053903, holotype).</p><fig id="F3" position="float" orientation="portrait"><object-id xmlns:xlink="http://www.w3.org/1999/xlink" content-type="doi" xlink:type="simple">10.3897/mycokeys.133.188064.figure3</object-id><object-id xmlns:xlink="http://www.w3.org/1999/xlink" content-type="arpha" xlink:type="simple">681F67CE-79E2-566A-9A3C-8A8D4A414E42</object-id><label>Figure 3.</label><caption><p><italic><tp:taxon-name><tp:taxon-name-part taxon-name-part-type="genus" reg="Dacryobolus">Dacryobolus</tp:taxon-name-part> <tp:taxon-name-part taxon-name-part-type="species" reg="odontoides">odontoides</tp:taxon-name-part></tp:taxon-name></italic> (from Yuan 1490, the holotype). <bold>a</bold>. Basidiomes; <bold>b</bold>. Basidiospores; <bold>c</bold>. Basidia; <bold>d</bold>. Hyphae from aculei; <bold>e</bold>. Hyphae from subiculum. Scale bars: 1 cm (<bold>a</bold>); 5 µm (<bold>b</bold>); 10 µm (<bold>c–e</bold>).</p></caption><graphic xmlns:xlink="http://www.w3.org/1999/xlink" xlink:href="mycokeys-133-195-g003.jpg" id="oo_1666562.jpg" position="float" orientation="portrait" xlink:type="simple"><uri content-type="original_file" xlink:type="simple">https://binary.pensoft.net/fig/1666562</uri></graphic></fig></tp:treatment-sec><tp:treatment-sec sec-type="Etymology"><title>Etymology.</title><p>Refers to the distinctly odontoid hymenophore.</p></tp:treatment-sec><tp:treatment-sec sec-type="Fruiting body"><title>Fruiting body.</title><p>Basidiomes annual, resupinate, effused, tightly adnate to the substrate, slightly ceraceous when fresh, becoming coriaceous to horny after dry, forming irregular patches often extending along wood fibers; individual patches several centimeters long and a few millimeters to 1–2 cm wide, usually confluent. Hymenophore odontoid, locally with uneven protuberances, granules more conspicuous in mature areas; pale yellow to light beige when fresh, slightly glossy when moist, becoming pale yellowish white to grayish yellow when dry, unchanged in <abbrev xmlns:xlink="http://www.w3.org/1999/xlink" xlink:title="potassium hydroxide" xlink:type="simple">KOH</abbrev>, not cracked; aculei conical to cylindrical, unbranched, 2–3 per mm, 0.3–0.4 mm wide at the base, up to 1 mm long; margin thinning out, determined, closely adnate, indistinct, concolorous with hymenophore surface.</p></tp:treatment-sec><tp:treatment-sec sec-type="Microscopic structures"><title>Microscopic structures.</title><p>Subiculum extremely thin and hardly distinguishable. Hyphal system, monomitic; generative hyphae with clamp connections and secondary simple septa, <abbrev xmlns:xlink="http://www.w3.org/1999/xlink" xlink:title="neither amyloid nor dextrinoid" xlink:type="simple">IKI–</abbrev>, <abbrev xmlns:xlink="http://www.w3.org/1999/xlink" xlink:title="acyanophilous" xlink:type="simple">CB–</abbrev>; subicular hyphae colorless, slightly thick- to thick-walled, smooth, moderately branched, interwoven, 2–4 μm in diam., occasionally with short tubular lateral branches perpendicular to the main hyphae; tramal hyphae colorless, thin- to slightly thick-walled, smooth, occasionally branched, 1.4–2.2 μm in diam., more or less parallel arranged. Cystidia absent. Basidia narrowly clavate, colorless, thin-walled, smooth, with a basal clamp connection and four sterigmata, 18–20 × 2–3 μm; basidioles similar in shape but slightly smaller. Basidiospores allantoid, colorless, thin-walled, smooth, <abbrev xmlns:xlink="http://www.w3.org/1999/xlink" xlink:title="neither amyloid nor dextrinoid" xlink:type="simple">IKI–</abbrev>, <abbrev xmlns:xlink="http://www.w3.org/1999/xlink" xlink:title="acyanophilous" xlink:type="simple">CB–</abbrev>, 4.5–5.5 × 1–1.5 μm; <italic>L</italic> = 5.2 μm, <italic>W</italic> = 1.1 μm, <italic>Q</italic> = 4.7 (<italic>n</italic> = 30/1).</p></tp:treatment-sec><tp:treatment-sec sec-type="Notes"><title>Notes.</title><p><italic><tp:taxon-name><tp:taxon-name-part taxon-name-part-type="genus" reg="Dacryobolus">Dacryobolus</tp:taxon-name-part> <tp:taxon-name-part taxon-name-part-type="species" reg="odontoides">odontoides</tp:taxon-name-part></tp:taxon-name></italic> is distinguished by its odontoid hymenophore with conical to cylindrical aculei, a monomitic hyphal system with clamped generative hyphae, the absence of cystidia, relatively small, allantoid basidiospores, and a habitat on <italic><tp:taxon-name><tp:taxon-name-part taxon-name-part-type="genus" reg="Pinus">Pinus</tp:taxon-name-part> <tp:taxon-name-part taxon-name-part-type="species" reg="yunnanensis">yunnanensis</tp:taxon-name-part></tp:taxon-name></italic>. Phylogenetically, <italic><tp:taxon-name><tp:taxon-name-part taxon-name-part-type="genus" reg="Dacryobolus">D.</tp:taxon-name-part> <tp:taxon-name-part taxon-name-part-type="species" reg="odontoides">odontoides</tp:taxon-name-part></tp:taxon-name></italic> is closely related to <italic><tp:taxon-name><tp:taxon-name-part taxon-name-part-type="genus" reg="Dacryobolus">D.</tp:taxon-name-part> <tp:taxon-name-part taxon-name-part-type="species" reg="montanus">montanus</tp:taxon-name-part></tp:taxon-name></italic> within the <italic><tp:taxon-name><tp:taxon-name-part taxon-name-part-type="genus" reg="Dacryobolus">D.</tp:taxon-name-part> <tp:taxon-name-part taxon-name-part-type="species" reg="sudans">sudans</tp:taxon-name-part></tp:taxon-name></italic> subclade. Morphologically, <italic><tp:taxon-name><tp:taxon-name-part taxon-name-part-type="genus" reg="Dacryobolus">D.</tp:taxon-name-part> <tp:taxon-name-part taxon-name-part-type="species" reg="montanus">montanus</tp:taxon-name-part></tp:taxon-name></italic> differs from <italic><tp:taxon-name><tp:taxon-name-part taxon-name-part-type="genus" reg="Dacryobolus">D.</tp:taxon-name-part> <tp:taxon-name-part taxon-name-part-type="species" reg="odontoides">odontoides</tp:taxon-name-part></tp:taxon-name></italic> by having slightly longer aculei (up to 1.5 mm) and growing on angiosperm trees (<xref ref-type="bibr" rid="B21">Yuan et al. 2016</xref>). <italic><tp:taxon-name><tp:taxon-name-part taxon-name-part-type="genus" reg="Dacryobolus">Dacryobolus</tp:taxon-name-part> <tp:taxon-name-part taxon-name-part-type="species" reg="caesius">caesius</tp:taxon-name-part></tp:taxon-name></italic>, described above, is similar to <italic><tp:taxon-name><tp:taxon-name-part taxon-name-part-type="genus" reg="Dacryobolus">D.</tp:taxon-name-part> <tp:taxon-name-part taxon-name-part-type="species" reg="odontoides">odontoides</tp:taxon-name-part></tp:taxon-name></italic> in sharing the odontoid hymenophore, the absence of cystidia, and a habitat on <italic><tp:taxon-name><tp:taxon-name-part taxon-name-part-type="genus" reg="Pinus">Pinus</tp:taxon-name-part> <tp:taxon-name-part taxon-name-part-type="species" reg="yunnanensis">yunnanensis</tp:taxon-name-part></tp:taxon-name></italic> but differs in having bluish-gray basidiomes and slightly longer basidiospores.</p></tp:treatment-sec><ref-list><ref id="B21"><mixed-citation xmlns:xlink="http://www.w3.org/1999/xlink" xlink:type="simple">Yuan HS, Kan YH, Wan XZ (2016) Molecular phylogenetic identification of two new brown-rot corticioid fungi in <italic><tp:taxon-name><tp:taxon-name-part taxon-name-part-type="genus">Dacryobolus</tp:taxon-name-part></tp:taxon-name></italic> from southwestern China. Phytotaxa 265(2): 101–111. <ext-link xlink:href="10.11646/phytotaxa.265.2.1" ext-link-type="doi" xlink:type="simple">https://doi.org/10.11646/phytotaxa.265.2.1</ext-link></mixed-citation></ref></ref-list></tp:taxon-treatment>
