# Supplementary material for: Three new species of Dacryobolus (Polyporales, Basidiomycota) from southern China
Source: MycoKeys. 2026 Jun 2;133:195–207. doi: 10.3897/mycokeys.133.188064 (PMC13250617; doi:10.3897/mycokeys.133.188064)
Supplement: XML Treatment for Dacryobolus yunnanensis [file mycokeys.133.188064-treatment3.xml]

<!DOCTYPE tp:taxon-treatment
  PUBLIC "-//TaxonX//DTD Taxonomic Treatment Publishing DTD v0 20100105//EN" "tax-treatment-NSO.dtd">
<tp:taxon-treatment xmlns:tp="http://www.plazi.org/taxpub"><tp:treatment-meta><kwd-group><label>Taxon classification</label><kwd>
                <named-content content-type="kingdom">Fungi</named-content>
              </kwd><kwd>
                <named-content content-type="order">Polyporales</named-content>
              </kwd><kwd>
                <named-content content-type="family">Dacryobolaceae</named-content>
              </kwd></kwd-group><mixed-citation publication-type="journal"><person-group><name><surname>Zhu</surname><given-names>Qi-Zhi</given-names></name><name><surname>Ye</surname><given-names>Jing</given-names></name><name><surname>Huang</surname><given-names>Man-Rong</given-names></name><name><surname>He</surname><given-names>Shuang-Hui</given-names></name><name><surname>Yuan</surname><given-names>Yuan</given-names></name></person-group><article-title>Three new species of <italic><tp:taxon-name><tp:taxon-name-part taxon-name-part-type="genus" reg="Dacryobolus">Dacryobolus</tp:taxon-name-part></tp:taxon-name></italic> (<italic><tp:taxon-name><tp:taxon-name-part taxon-name-part-type="order" reg="Polyporales">Polyporales</tp:taxon-name-part></tp:taxon-name></italic>, <italic><tp:taxon-name><tp:taxon-name-part taxon-name-part-type="phylum" reg="Basidiomycota">Basidiomycota</tp:taxon-name-part></tp:taxon-name></italic>) from southern China</article-title><source>MycoKeys</source><day>02</day><month>06</month><year>2026</year><volume>133</volume><fpage>195</fpage><lpage>207</lpage><pub-id pub-id-type="doi">10.3897/mycokeys.133.188064</pub-id></mixed-citation></tp:treatment-meta><tp:nomenclature><tp:taxon-name><object-id xmlns:xlink="http://www.w3.org/1999/xlink" content-type="arpha" xlink:type="simple">07FAC079-48F2-58C2-A40E-F82C243E4AED</object-id>
                    		<tp:taxon-name-part taxon-name-part-type="genus" reg="Dacryobolus">Dacryobolus</tp:taxon-name-part> <tp:taxon-name-part taxon-name-part-type="species" reg="yunnanensis">yunnanensis</tp:taxon-name-part>
                    	
                    		<object-id xmlns:xlink="http://www.w3.org/1999/xlink" content-type="mycobank" xlink:type="simple">862348</object-id>
                    	</tp:taxon-name><tp:taxon-authority>Q.Z. Zhu, Yuan Yuan &amp; S.H. He</tp:taxon-authority><tp:taxon-status xmlns:xlink="http://www.w3.org/1999/xlink" xlink:type="simple">sp. nov.</tp:taxon-status><xref ref-type="fig" rid="F4">Fig. 4</xref></tp:nomenclature><tp:treatment-sec sec-type="Type"><title>Type.</title><p>China • Yunnan Province, Lijiang County, Xiangshan Park, on decayed branches of <italic><tp:taxon-name><tp:taxon-name-part taxon-name-part-type="genus" reg="Pinus">Pinus</tp:taxon-name-part> <tp:taxon-name-part taxon-name-part-type="species" reg="yunnanensis">yunnanensis</tp:taxon-name-part></tp:taxon-name></italic>, 20 Jul 2024, Yuan Yuan, Yuan 1489 (<named-content xmlns:xlink="http://www.w3.org/1999/xlink" content-type="dwc:institutional_code" xlink:title="Beijing Forestry University" xlink:href="https://scientific-collections.gbif.org/institution/b0f02bea-c4c9-489a-a8ff-40048cf99952" xlink:type="simple">BJFC</named-content> 053902, holotype).</p><fig id="F4" position="float" orientation="portrait"><object-id xmlns:xlink="http://www.w3.org/1999/xlink" content-type="doi" xlink:type="simple">10.3897/mycokeys.133.188064.figure4</object-id><object-id xmlns:xlink="http://www.w3.org/1999/xlink" content-type="arpha" xlink:type="simple">510EFFA5-6E02-5F04-9563-2FD0E78C9277</object-id><label>Figure 4.</label><caption><p><italic><tp:taxon-name><tp:taxon-name-part taxon-name-part-type="genus" reg="Dacryobolus">Dacryobolus</tp:taxon-name-part> <tp:taxon-name-part taxon-name-part-type="species" reg="yunnanensis">yunnanensis</tp:taxon-name-part></tp:taxon-name></italic> (<bold>a</bold>, <bold>c–f</bold>. from Yuan 1489, the holotype; <bold>b</bold>. from Yuan 1484). <bold>a, b</bold>. Basidiomes; <bold>c</bold>. Basidiospores; <bold>d</bold>. Basidia; <bold>e</bold> .Skeletocystidia; <bold>f</bold>. Hyphae from subiculum. Scale bars: 1 cm (<bold>a, b</bold>); 5 µm (<bold>c</bold>); 10 µm (<bold>e, f</bold>).</p></caption><graphic xmlns:xlink="http://www.w3.org/1999/xlink" xlink:href="mycokeys-133-195-g004.jpg" id="oo_1666563.jpg" position="float" orientation="portrait" xlink:type="simple"><uri content-type="original_file" xlink:type="simple">https://binary.pensoft.net/fig/1666563</uri></graphic></fig></tp:treatment-sec><tp:treatment-sec sec-type="Etymology"><title>Etymology.</title><p>Refers to the type locality in Yunnan Province, southwestern China.</p></tp:treatment-sec><tp:treatment-sec sec-type="Fruiting body"><title>Fruiting body.</title><p>Basidiomes annual, resupinate, effused, tightly adnate to the substrate, ceraceous to membranous when fresh, becoming coriaceous to soft corky after dry, at first as small irregular patches, later confluent up to 10 cm long, 3 cm wide, 1 mm thick in section. Hymenophore smooth to slightly verrucose, cream to pale beige when fresh and moist, becoming pale yellowish white to grayish white upon drying, unchanged in <abbrev xmlns:xlink="http://www.w3.org/1999/xlink" xlink:title="potassium hydroxide" xlink:type="simple">KOH</abbrev>, not cracked; margin thinning out, determined, closely adnate, distinct and white when juvenile, becoming indistinct and concolorous with hymenophore surface when mature.</p></tp:treatment-sec><tp:treatment-sec sec-type="Microscopic structures"><title>Microscopic structures.</title><p>Hyphal system dimitic. Subiculum distinct; skeletal hyphae dominant, colorless, thick- to distinctly thick-walled, smooth, straight, unbranched, aseptate, swelling in <abbrev xmlns:xlink="http://www.w3.org/1999/xlink" xlink:title="potassium hydroxide" xlink:type="simple">KOH</abbrev>, 3–8 μm in diam., generative hyphae scattered, colorless, thin-walled, smooth, frequently branched and septate, with clamp connections, 2–4 μm in diam. Subhymenium thickening, composed of more or less vertically arranged hyphae and embedded cystidioid elements; hyphae slightly thick-walled, colorless, densely interwoven, slightly agglutinated, 2–3 μm in diam. Skeletocystidia cylindrical, colorless, thick-walled to subsolid, smooth, originating from the subiculum, usually with a long hyphal stalk, up to 110 μm long, 6 μm wide; projecting up to 50 μm beyond the hymenial surface; apical wall thin, gradually thickening toward the base; swelling in <abbrev xmlns:xlink="http://www.w3.org/1999/xlink" xlink:title="potassium hydroxide" xlink:type="simple">KOH</abbrev>. Basidia narrowly cylindrical, colorless, thin-walled, smooth, with four sterigmata and a basal clamp connection, 30–40 × 3–3.5 μm; basidioles similar in shape to basidia but slightly smaller. Basidiospores narrowly cylindrical to allantoid, colorless, thin-walled, smooth, <abbrev xmlns:xlink="http://www.w3.org/1999/xlink" xlink:title="neither amyloid nor dextrinoid" xlink:type="simple">IKI–</abbrev>, <abbrev xmlns:xlink="http://www.w3.org/1999/xlink" xlink:title="acyanophilous" xlink:type="simple">CB–</abbrev>, 5–6 × 1–1.5 μm; <italic>L</italic> = 5.3 μm, <italic>W</italic> = 1.2 μm, <italic>Q</italic> = 4.4 (<italic>n</italic> = 60/2).</p></tp:treatment-sec><tp:treatment-sec sec-type="Additional specimens examined"><title>Additional specimens examined.</title><p>China • Yunnan Province, Lijiang County, Xiangshan Park, on decayed branches of <italic><tp:taxon-name><tp:taxon-name-part taxon-name-part-type="genus" reg="Pinus">Pinus</tp:taxon-name-part> <tp:taxon-name-part taxon-name-part-type="species" reg="yunnanensis">yunnanensis</tp:taxon-name-part></tp:taxon-name></italic>, 20 Jul 2024, Yuan Yuan, Yuan 1484 (<named-content xmlns:xlink="http://www.w3.org/1999/xlink" content-type="dwc:institutional_code" xlink:title="Beijing Forestry University" xlink:href="https://scientific-collections.gbif.org/institution/b0f02bea-c4c9-489a-a8ff-40048cf99952" xlink:type="simple">BJFC</named-content> 053897, paratype).</p></tp:treatment-sec><tp:treatment-sec sec-type="Notes"><title>Notes.</title><p><italic><tp:taxon-name><tp:taxon-name-part taxon-name-part-type="genus" reg="Dacryobolus">Dacryobolus</tp:taxon-name-part> <tp:taxon-name-part taxon-name-part-type="species" reg="yunnanensis">yunnanensis</tp:taxon-name-part></tp:taxon-name></italic> is characterized by resupinate, widely effused basidiomes with a smooth hymenophore, a dimitic hyphal system, the presence of skeletocystidia, and a habitat on <italic><tp:taxon-name><tp:taxon-name-part taxon-name-part-type="genus" reg="Pinus">Pinus</tp:taxon-name-part> <tp:taxon-name-part taxon-name-part-type="species" reg="yunnanensis">yunnanensis</tp:taxon-name-part></tp:taxon-name></italic>. Phylogenetically, <italic><tp:taxon-name><tp:taxon-name-part taxon-name-part-type="genus" reg="Dacryobolus">D.</tp:taxon-name-part> <tp:taxon-name-part taxon-name-part-type="species" reg="yunnanensis">yunnanensis</tp:taxon-name-part></tp:taxon-name></italic> formed a distinct lineage within the <italic><tp:taxon-name><tp:taxon-name-part taxon-name-part-type="genus" reg="Dacryobolus">D.</tp:taxon-name-part> <tp:taxon-name-part taxon-name-part-type="species" reg="karstenii">karstenii</tp:taxon-name-part></tp:taxon-name></italic> subclade and was closely related to <italic><tp:taxon-name><tp:taxon-name-part taxon-name-part-type="genus" reg="Dacryobolus">D.</tp:taxon-name-part> <tp:taxon-name-part taxon-name-part-type="species" reg="angiospermarum">angiospermarum</tp:taxon-name-part></tp:taxon-name></italic> and <italic><tp:taxon-name><tp:taxon-name-part taxon-name-part-type="genus" reg="Dacryobolus">D.</tp:taxon-name-part> <tp:taxon-name-part taxon-name-part-type="species" reg="karstenii">karstenii</tp:taxon-name-part></tp:taxon-name></italic>. Morphologically, the three species are similar to each other in sharing smooth hymenophores, a dimitic hyphal system, and the presence of skeletocystidia; however, <italic><tp:taxon-name><tp:taxon-name-part taxon-name-part-type="genus" reg="Dacryobolus">D.</tp:taxon-name-part> <tp:taxon-name-part taxon-name-part-type="species" reg="angiospermarum">angiospermarum</tp:taxon-name-part></tp:taxon-name></italic> has so far been found on angiosperm trees in subtropical areas of Asia, and <italic><tp:taxon-name><tp:taxon-name-part taxon-name-part-type="genus" reg="Dacryobolus">D.</tp:taxon-name-part> <tp:taxon-name-part taxon-name-part-type="species" reg="karstenii">karstenii</tp:taxon-name-part></tp:taxon-name></italic> differs by having two types of cystidia (<xref ref-type="bibr" rid="B1">Bernicchia and Gorjón 2010</xref>; <xref ref-type="bibr" rid="B19">Xu et al. 2018</xref>). <italic><tp:taxon-name><tp:taxon-name-part taxon-name-part-type="genus" reg="Dacryobolus">Dacryobolus</tp:taxon-name-part> <tp:taxon-name-part taxon-name-part-type="species" reg="phalloides">phalloides</tp:taxon-name-part></tp:taxon-name></italic> Manjón, Hjortstam &amp; G. Moreno also resembles <italic><tp:taxon-name><tp:taxon-name-part taxon-name-part-type="genus" reg="Dacryobolus">D.</tp:taxon-name-part> <tp:taxon-name-part taxon-name-part-type="species" reg="yunnanensis">yunnanensis</tp:taxon-name-part></tp:taxon-name></italic> by having smooth hymenophores and growing on <italic><tp:taxon-name><tp:taxon-name-part taxon-name-part-type="genus" reg="Pinus">Pinus</tp:taxon-name-part></tp:taxon-name></italic> wood but differs in having capitate skeletocystidia and slightly larger basidiospores (7–8 × 1.5–2 μm, <xref ref-type="bibr" rid="B12">Manjón et al. 1984</xref>).</p></tp:treatment-sec><ref-list><ref id="B1"><mixed-citation xmlns:xlink="http://www.w3.org/1999/xlink" xlink:type="simple">Bernicchia A, Gorjón SP (2010) <italic>Fungi</italic> Europaei 12. <italic><tp:taxon-name><tp:taxon-name-part taxon-name-part-type="family">Corticiaceae</tp:taxon-name-part></tp:taxon-name></italic> s.l. Edizioni Candusso, Alassio, Italia, 1008 pp.</mixed-citation></ref><ref id="B19"><mixed-citation xmlns:xlink="http://www.w3.org/1999/xlink" xlink:type="simple">Xu YL, Liu SL, Wu SH, He SH (2018) <italic><tp:taxon-name><tp:taxon-name-part taxon-name-part-type="genus">Dacryobolus</tp:taxon-name-part> <tp:taxon-name-part taxon-name-part-type="species">angiospermarum</tp:taxon-name-part></tp:taxon-name></italic> (<italic><tp:taxon-name><tp:taxon-name-part taxon-name-part-type="order">Polyporales</tp:taxon-name-part></tp:taxon-name></italic>, <italic><tp:taxon-name><tp:taxon-name-part taxon-name-part-type="phylum">Basidiomycota</tp:taxon-name-part></tp:taxon-name></italic>), a new brown-rot corticioid species from southern China. Phytotaxa 365(2): 189–196. <ext-link xlink:href="10.11646/phytotaxa.365.2.6" ext-link-type="doi" xlink:type="simple">https://doi.org/10.11646/phytotaxa.365.2.6</ext-link></mixed-citation></ref><ref id="B12"><mixed-citation xmlns:xlink="http://www.w3.org/1999/xlink" xlink:type="simple">Manjón JL, Hjortstam K, Moreno G (1984) <italic><tp:taxon-name><tp:taxon-name-part taxon-name-part-type="genus">Dacryobolus</tp:taxon-name-part> <tp:taxon-name-part taxon-name-part-type="species">phalloides</tp:taxon-name-part></tp:taxon-name></italic> sp. nov. (<italic><tp:taxon-name><tp:taxon-name-part taxon-name-part-type="family">Corticiaceae</tp:taxon-name-part></tp:taxon-name></italic>). Anales del Jardín Botánico de Madrid 40(2): 297–301.</mixed-citation></ref></ref-list></tp:taxon-treatment>
